# Supplementary material for: Prevalence and Molecular Epidemiology of Extended-Spectrum-β-Lactamase (ESBL)-Producing Escherichia coli from Multiple Sectors of Poultry Industry in Korea
Source: Antibiotics (Basel). 2021 Aug 28;10(9):1050. doi: 10.3390/antibiotics10091050 (PMC8466054; doi:10.3390/antibiotics10091050)
Supplement: Supplementary file 1 [file antibiotics-10-01050-s001.zip]

Archive with 1 entries (1 files):
- antibiotics-1302876-supplementary.xlsx
