# Supplementary material for: Prevalence and Molecular Epidemiology of Extended-Spectrum-β-Lactamase (ESBL)-Producing Escherichia coli from Multiple Sectors of Poultry Industry in Korea
Source: Antibiotics (Basel). 2021 Aug 28;10(9):1050. doi: 10.3390/antibiotics10091050 (PMC8466054; doi:10.3390/antibiotics10091050)
Supplement: Supplementary file 1 [file antibiotics-10-01050-s001.zip › antibiotics-1302876-supplementary.xlsx]

## Sheet: Table S1
	Table S1. Antimicrobial susceptibility results of E. coli isolates (n=165) from poultry industry-related samples.
	Source	Ampicillin	Piperacillin	Ampicillin-sulbactam	Amoxillin-clavulanate	Cefazolin	Cefotaxime	Ceftazidime	Cefepime	Aztreonam	Cefoxitin	Imipenem	Meropenem	Ertapenem	Amikacin	Gentamicin	Ciprofloxacin	Naldixic acid	Trimethoprim-sulfamethoxazole	Tetracycline	Tigecycline	Chloramphenicol	Nitrofurantoin	Colistin
	Worker (n=4)	50	50	0	0	25	25	0	0	0	0	0	0	0	0	0	50	100	25	100	0	50	0	0
	Poultry (n=87)	73.5632	60.9195	3.44828	3.44828	52.8736	49.4253	9.1954	12.6437	14.9425	0	0	0	0	0	8.04598	49.4253	72.4138	21.8391	54.023	0	41.3793	2.29885	0
	Chicken meat (n=53)	90.566	86.7925	11.3208	1.88679	71.6981	62.2642	7.54717	26.4151	30.1887	0	0	0	0	0	18.8679	69.8113	96.2264	45.283	73.5849	0	54.717	3.77358	0
	Environment (n=21)	95.2381	90.4762	14.2857	9.52381	76.1905	71.4286	23.8095	42.8571	47.619	0	0	0	0	0	23.8095	80.9524	90.4762	28.5714	66.6667	0	38.0952	0	0
	Total (n=165)	100	98.6111	11.5143	3.181	100	98.6111	11.3799	28.405	30.6452	0	0	0	0	0	21.2814	69.5789	84.767	34.543	58.4229	0	56.2276	1.38889	0

## Sheet: Table S2
	Table S2. Resistance genes, and plasmid types of ESBL-EC isolates from poultry industry-related samples (N = 84).
	Isolate	Province	Source	Resistance gene	Plasmid type
	Z0219EC0001	Jeolla	MM	ARR-3, strA, strB, aadA5, sul1, sul2, mph(A), QnrS2, dfrA14, drfA17, tet(A), floR, catB3, blaOXA-1, blaTEM-1b, blaCTX-M-65, aac(6')Ib-cr	IncFIB(AP001918), IncFIC(FII), IncI1-I(Gamma), p0111
	Z0219EC0003	Jeolla	MM	fosA, oqxA, oqxB, strA, strB, aadA5, sul1, sul2, dfrA17, tet(A), floR, blaTEM-1b, blaCTX-M-55	IncFIB(AP001918), IncFIC(FII), IncI1-I(Gamma), p0112
	Z0219EC0005	Chungcheong	MM	aadA12, mph(A), sul3, tet(A), florR, blaCTX-M-55, Inu(F)	IncFIB(AP001918), IncFIB(pLF82-PhagePlasmid), IncFIC(FII)
	Z0219EC0006	Chungcheong	MM	aadA2, aac(3)-IId, dfrA12, blaTEM-1b, blaCTX-M-14, mph(A)	IncFIB(AP001918), IncFIC(FII), p0111
	Z0219EC0007	Chungcheong	MM	strA, strB, aadA2, sul1, sul2, dfrA12, tet(A), floR, blaCTX-M-14	Col(MG828), Col156, IncB/O/K/Z, IncFIB(AP001918), IncFII
	Z0219EC0008	Chungcheong	MM	strA, strB, aadA2, mph(A), sul1, sul2, dfrA12, tet(A), floR, blaCTX-M-14	Col156, IncB/O/K/Z, IncFIB(AP001918), IncFIB(AP001918), IncFII
	Z0219EC0009	Seoul/Gyeonggi	MM	strA, strB, aac(3)-IIe, sul2, florR, blaCTX-M-15, tet(A)	Col156, IncFIB(AP001918), IncFIB(H89-PhagePlasmid), IncFIC(FII), IncI2(Delta)
	Z0219EC0011	Seoul/Gyeonggi	MM	strA, strB, aadA2, mph(A), sul1, sul2, dfrA12, tet(A), floR, blaCTX-M-14	Col(MG828), Col156, ColpVC, IncB/O/K/Z, IncFIB(AP001918), IncFII
	Z0219EC0013	Seoul/Gyeonggi	MM	aph(3')-Ia, blaCTX-M-55, tet(A)	IncFIB(AP001918), IncFIB(H89-PhagePlasmid), IncFIC(FII), p0111
	Z0219EC0017	Seoul/Gyeonggi	ME	tet(A), sul2, blaCTX-M-1, aadA1	IncB/O/K/Z, IncFIA, IncFIB(AP001918), IncFIC(FII), IncI1-I(Gamma)
	Z0219EC0019	Seoul/Gyeonggi	MM	tet(A), sul2, floR, blaCTX-M-1, blaTEM-1b, QnrS1	Col156, IncFIB(AP001918), IncFII(pCoo), IncI1-I(Gamma)
	Z0219EC0022	Gyeongsang	MM	strA, strB, sul2, blaCTX-M-1	IncFIB(AP001918), IncFIC(FII), IncI1-I(Gamma), IncQ1, p0111
	Z0219EC0023	Gyeongsang	MM	aadA5, sul1, dfrA17, blaCTX-M-15	IncFIB(AP001918), IncFIB(pLF82-PhagePlasmid), IncFIC(FII), IncI2
	Z0219EC0024	Gangwon	SM	tet(A), sul3, dfrA17, blaTEM-1b, blaCTX-M-55, aadA1, aadA5	IncFIB(pB171), IncFII(pRSB107), IncI1-I(Gamma), p0111
	Z0219EC0025	Gangwon	SE	tet(A), blaCTX-M-55	Col156, IncFIB(AP001918), IncFIC(FII), IncI1-I(Gamma), p0111
	Z0219EC0027	Gangwon	SE	blaCTX-M-15	IncFIA, IncFIB(AP001918), IncFIB(H89-PhagePlasmid), IncFIC(FII), IncI1-I(Gamma)
	Z0219EC0028	Seoul/Gyeonggi	SM	ARR-3, strA, strB, aadA5, sul1, sul2, mph(A), QnrS2, dfrA14, drfA17, tet(A), floR, catB3, blaOXA-1, blaTEM-1b, blaCTX-M-65, aac(6')Ib-cr	IncFIB(AP001918), IncFIC(FII), IncI1-I(Gamma), p0111
	Z0219EC0029	Seoul/Gyeonggi	SM	fosA, oqxA, oqxB, strA, strB, aadA5, sul1, sul2, dfrA17, tet(A), floR, blaTEM-1b, blaCTX-M-55	IncFIB(AP001918), IncFIC(FII), IncI1-I(Gamma), p0111
	Z0219EC0030	Seoul/Gyeonggi	SM	aadA12, mph(A), sul3, tet(A), florR, blaCTX-M-55, Inu(F)	IncFIB(AP001918), IncFIB(pLF82-PhagePlasmid), IncFIC(FII)
	Z0219EC0032	Seoul/Gyeonggi	SM	mph(A), dfrA12, blaTEM-1b, blaCTX-M-14, aac(3)-IId, aadA2	Col(pHAD28), IncFIB(AP001918), IncFIC(FII), p0111
	Z0219EC0033	Seoul/Gyeonggi	SM	strA, strB, aadA2, sul1, sul2, dfrA12, tet(A), floR, blaCTX-M-14	Col(MG828), Col156, IncB/O/K/Z, IncFIB(AP001918), IncFII
	Z0219EC0034	Seoul/Gyeonggi	SM	strA, strB, aadA2, mph(A), sul1, sul2, dfrA12, tet(A), floR, blaCTX-M-14	Col156, IncB/O/K/Z, IncFIB(AP001918), IncFII
	Z0219EC0035	Seoul/Gyeonggi	SM	strA, strB, aac(3)-IIe, sul2, florR, blaCTX-M-15, tet(A)	Col156, IncFIB(AP001918), IncFIB(H89-PhagePlasmid), IncFIC(FII), IncI2(Delta)
	Z0219EC0036	Seoul/Gyeonggi	SE	strA, strB, aadA2, mph(A), sul1, sul2, dfrA12, tet(A), floR, blaCTX-M-14	Col(MG828), Col156, ColpVC, IncB/O/K/Z, IncFIB(AP001918), IncFII
	Z0219EC0039	Gangwon	MM	aph(4)-Ia, strA, strB, aac(3)-IVa, aadA2, fosA, mph(A), sul1, sul2, dfrA12, tet(A), floR, blaCTX-M-14, blaTEM-1b	IncFIB(AP001918), IncFIC(FII), IncHI2, IncHI2A, IncI1-I(Gamma)
	Z0219EC0040	Gangwon	MM	strA, strB, QnrS1, sul2, dfrA14, tet(A), floR, blaTEM-1b, blaCTX-M-55	IncFII(pHN7A8), p0111
	Z0219EC0041	Gangwon	MM	strA, strB, QnrS1, sul2, dfrA14, tet(A), floR, blaTEM-1b, blaCTX-M-55	IncFII(pHN7A8), p0111
	Z0219EC0042	Seoul/Gyeonggi	FA	tet(A), sul2, blaCTX-M-1	ColpVC, IncI1-I(Gamma), p0111
	Z0219EC0043	Seoul/Gyeonggi	FA	tet(A), sul2, blaCTX-M-1	ColpVC, IncI1-I(Gamma), p0111
	Z0219EC0044	Seoul/Gyeonggi	FA	fosA, sul2, floR, blaCTX-M-14, aph(4)-Ia, aac(3)-IVa	IncB/O/K/Z, IncFIB(AP001918), IncFII(pCoo), IncHI2, IncHI2A
	Z0219EC0046	Seoul/Gyeonggi	FA	fosA, sul2, floR, blaCTX-M-14, aph(4)-Ia, aac(3)-IVa	IncB/O/K/Z, IncFIB(AP001918), IncFII(pCoo), IncHI2, IncHI2A
	Z0219EC0049	Jeolla	FA	blaTEM-1b, blaCTX-M-55	ColpVC, IncFII(pHN7A8), p0111
	Z0219EC0057	Jeolla	FA	fosA, sul2, floR, blaCTX-M-14, aph(4)-Ia, aac(3)-IVa	IncB/O/K/Z, IncFIB(AP001918), IncFII(pCoo), IncHI2, IncHI2A
	Z0219EC0064	Jeolla	FA	strA, strB, sul2, floR, blaTEM-1b, blaCTX-M-55, tet(A)	Col156, IncFIB(AP001918)
	Z0219EC0066	Gyeongsang	FA	fosA, oqxB, sul2, floR, blaCTX-M-14, aph(4)-Ia, aac(3)-IVa	IncFIB(AP001918), IncHI2, IncHI2A, IncI1-I(Gamma), IncX1
	Z0219EC0069	Gyeongsang	FA	fosA, oqxB, sul2, floR, blaCTX-M-14, aph(4)-Ia, aac(3)-IVa	IncFIB(AP001918), IncHI2, IncHI2A, IncI1-I(Gamma), IncX1
	Z0219EC0070	Gyeongsang	FE	strA, strB, aadA5, mph(A), sul1, sul2, dfrA17, tet(A), blaCTX-M-27	Col156, IncFIA, IncFIB(AP001918), IncFIB(pLF82-PhagePlasmid), IncFII(pRSB107)
	Z0219EC0071	Gyeongsang	FA	strA, strB, sul2, floR, blaCTX-M-55, tet(A)	IncFIB(AP001918), IncFIB(pLF82-PhagePlasmid), IncFII, IncI1-I(Gamma), IncX1, IncY
	Z0219EC0074	Gyeongsang	FA	ARR-3, QnrS2, floR, catB3, aac(6')Ib-cr, blaTEM-1b, blaOXA-1, blaCTX-M-65	IncFIA, IncFIB(AP001918), IncFIC(FII), IncI1-I(Gamma), IncX1
	Z0219EC0075	Gyeongsang	FA	strA, strB, sul2, floR, blaTEM-1b, blaCTX-M-55, tet(A)	ColpVC, IncFIB(AP001918)
	Z0219EC0077	Gyeongsang	FA	fosA, sul2, floR, blaCTX-M-14, aph(4)-Ia, aac(3)-IVa, mph(A)	IncB/O/K/Z, IncFIB(AP001918), IncFII(pCoo), IncHI2, IncHI2A, p0111
	Z0219EC0081	Gyeongsang	FA	strA, strB, fosA, sul2, floR, aph(4)-Ia, aac(3)-IVa, mph(A), tet(A), catA1, blaCTX-M-14, blaTEM-1c	Col156, Col8282, IncFIB(AP001918), IncFII, IncHI2, IncHI2A, IncX1
	Z0219EC0082	Gyeongsang	FA	fosA, sul2, floR, blaCTX-M-14, aph(4)-Ia, aac(3)-IVa, mph(A)	Col8282, IncFIB(AP001918), IncFII, IncHI2, IncHI2A, p0111
	Z0219EC0083	Gyeongsang	FA	fosA, sul1, sul2, floR, blaCTX-M-14, aph(4)-Ia, aac(3)-IVa, aadA2, mph(A), dfrA12	IncFIB(AP001918), IncFIC(FII), IncHI2, IncHI2A
	Z0219EC0087	Seoul/Gyeonggi	FA	sul2, blaTEM-1b, blaCTX-M-1, tet(A)	IncFIA, IncFIB(AP001918), IncFIB(pLF82-PhagePlasmid), IncFIC(FII), IncI1-I(Gamma)
	Z0219EC0089	Seoul/Gyeonggi	FA	blaCTX-M-55	IncFIB(AP001918), IncFII(29), IncI2, p0111
	Z0219EC0090	Seoul/Gyeonggi	FE	blaCTX-M-55	IncFIB(AP001918), IncFII, IncFII(29), IncI2, p0111
	Z0219EC0092	Seoul/Gyeonggi	FA	blaCTX-M-55	IncFIB(AP001918), IncFII(29), IncI2, p0111
	Z0219EC0094	Seoul/Gyeonggi	FE	blaCTX-M-55	IncFIB(AP001918), IncFII(29), IncI2, p0111
	Z0219EC0097	Chungcheong	FA	aac(3)-IId, strA, strB, aadA1, sul2, dfrA1, tet(A), blaCTX-M-15	Col8282, ColpVC, IncFIB(AP001918), IncFIC(FII), IncHI2, IncHI2A, IncQ1
	Z0219EC0099	Chungcheong	FE	aph(4)-Ia, aac(3)-IVa, fosA, mph(A), sul2, floR, blaCTX-M-14	Col8282, IncFIB(AP001918), IncFII, IncHI2, IncHI2A, p0111
	Z0219EC0101	Chungcheong	FA	aph(4)-Ia, aac(3)-IVa, fosA, mph(A), sul2, floR, blaCTX-M-14	Col8282, IncFIB(AP001918), IncFII, IncHI2, IncHI2A, p0111
	Z0219EC0102	Chungcheong	FA	strA, strB, aadA5, sul2, dfrA17, floR, blaCMY-2, blaCTX-M-55, tet(A)	Col156, IncFIB(AP001918), IncFII
	Z0219EC0103	Chungcheong	FA	aph(4)-Ia, aac(3)-IVa, fosA, mph(A), sul2, floR, blaCTX-M-14	IncB/O/K/Z, IncFIB(AP001918), IncFII(pCoo), IncHI2, IncHI2A, p0111
	Z0219EC0105	Chungcheong	FA	aac(3)-IId, blaCTX-M-65, fosA	IncFIB(AP001918), IncFII, IncI1-I(Gamma), IncI2(Delta), IncX4, p0111
	Z0219EC0108	Chungcheong	FA	strA, strB, aadA5, sul2, dfrA17, floR, blaCMY-2, blaCTX-M-55, tet(A)	Col156, IncFIB(AP001918), IncFII
	Z0219EC0111	Chungcheong	FA	sul2, blaCTX-M-1, tet(A)	IncFIA, IncFIB(AP001918), IncFII, IncI1-I(Gamma)
	Z0219EC0112	Gangwon	FA	aadA2, aph(4)-Ia, aac(3)-IVa, fosA, mph(A), sul1, sul2, dfrA12, tet(A), floR, blaCTX-M-14	IncFIA, IncFIB(AP001918), IncFII(29), IncHI2, IncHI2A, p0111
	Z0219EC0114	Gangwon	FA	fosA, QnrS2, strA, strB, sul2, dfrA14, tet(A), floR, blaCTX-M-55, blaTEM-1b	IncFIA, IncFIB(AP001918), IncFII, IncFII(pHN7A8), IncN, IncX1, p0111
	Z0219EC0117	Jeolla	SM	aph(4)-Ia, aac(3)-Iva, fosA, sul2, oqxB, floR, blaCTX-M-14	IncFIB(AP001918), IncFII(29), IncFII(pCoo), IncHI2, IncHI2A
	Z0219EC0118	Jeolla	SM	strA, strB, aadA2, aac(3)-IId, mph(A), sul2, dfrA12, floR, blaTEM-1c, blaCTX-M-14, tet(A)	Col(pHAD28), ColpVC, IncFIB(AP001918), IncFIC(FII), IncI1-I(Gamma), p0111
	Z0219EC0120	Jeolla	SM	aph(4)-Ia, aac(3)-IVa, fosA, sul2, oqxB, floR, blaCTX-M-14	IncFIB(AP001918), IncFII(29), IncFII(pCoo), IncHI2, IncHI2A
	Z0219EC0121	Jeolla	SM	strA, strB, sul2, dfrA14, blaTEM-1c, blaCTX-M-15, tet(A)	IncFIA, IncFIB(AP001918), IncFIC(FII), IncFII, p0111
	Z0219EC0123	Jeolla	SE	strA, strB, aadA5, sul2, dfrA17, tet(A), floR, blaCMY-2, blaCTX-M-55	IncFIB(AP001918), IncFII
	Z0219EC0125	Jeolla	SH	strA, strB, aadA2, sul1, sul2, dfrA12, floR, blaCTX-M-14, tet(A)	Col(MG828), Col156, IncB/O/K/Z, IncFIB(AP001918), IncFII
	Z0219EC0130	Gangwon	FA	aadA2, aph(4)-Ia, aac(3)-Iva, fosA, mph(A), sul1, sul2, dfrA12, tet(A), floR, blaCTX-M-14	IncFIA, IncFIB(AP001918), IncFII(29), IncHI2, IncHI2A, p0111
	Z0219EC0132	Gangwon	FA	sul2, dfrA14, tet(A), floR, blaTEM-1b, blaCTX-M-55	IncFIA, IncFIB(AP001918), IncFII, IncFII(pHN7A8), IncI1-I(Gamma), IncX1, p0111
	Z0219EC0136	Gangwon	FA	sul2, tet(A), blaTEM-1b, blaCTX-M-1	IncFII(pHN7A8), IncI1-I(Gamma), IncX1, p0111
	Z0219EC0139	Gangwon	FA	strA, strB, sul2, floR, blaTEM-1b, blaCTX-M-55, tet(A)	IncFIB(AP001918), IncFIB(pLF82-PhagePlasmid), IncFII, IncI1-I(Gamma), p0111
	Z0219EC0144	Gyeongsang	SM	aadA1, QnrB19, blaCTX-M-55, blaTEM-1b, tet(A)	Col(pHAD28), IncFII(pHN7A8), p0111
	Z0219EC0148	Gyeongsang	SM	sul2, tet(A), blaTEM-1b, blaCTX-M-1	IncFII(pHN7A8), IncI1-I(Gamma), IncX1, p0111
	Z0219EC0149	Gyeongsang	SE	strA, strB, aadA5, sul2, dfrA17, tet(A), floR, blaCMY-2, blaCTX-M-55	IncFIB(AP001918), IncFII
	Z0219EC0151	Gangwon	FA	mph(A), sul1, sul2, blaCTX-M-27, aadA1, aac(3)-IVa	Col156, IncFII, IncFII(pHN7A8), IncI2(Delta)
	Z0219EC0153	Gangwon	FA	sul2, tet(A), blaTEM-1b, blaCTX-M-1	IncFII(pHN7A8), IncI1-I(Gamma), p0111
	Z0219EC0154	Gangwon	FE	strA, strB, sul2, floR, blaTEM-1b, blaCTX-M-55, tet(A)	IncFIB(AP001918), IncFIB(pLF82-PhagePlasmid), IncFII, IncI1-I(Gamma), p0111
	Z0219EC0156	Gangwon	FA	ARR-3, strA, strB, aadA5, sul1, sul2, mph(A), drfA17, tet(A), floR, catB3, blaOXA-1, blaTEM-1b, blaCTX-M-65, aac(6')Ib-cr	IncFIB(AP001918), IncFIC(FII)
	Z0219EC0157	Gangwon	FA	aadA1, QnrB19, blaCTX-M-55, blaTEM-1b, tet(A)	Col(pHAD28), IncFII(pHN7A8), p0111
	Z0219EC0159	Gangwon	FA	aph(4)-Ia, aac(3)-Iva, fosA, aadA2, aadA1, mph(A), sul1, sul2, dfrA12, floR, blaCTX-M-14	Col8282, ColpVC, IncB/O/K/Z, IncFIB(AP001918), IncFIC(FII), IncHI2, IncHI2A
	Z0219EC0160	Gangwon	FE	aph(4)-Ia, aac(3)-IVa, fosA, strA, strB, mph(A), sul2, tet(A), floR, catA1, blaCTX-M-14, blaTEM-1c	Col156, Col8282, IncFIB(AP001918), IncFII, IncHI2, IncHI2A, IncX1
	Z0219EC0162	Chungcheong	SM	tet(A), tet(B), sul1, sul2, dfrA17, blaCTX-M-15, aadA5, aac(3)-IId, strA, strB	IncFIB(AP001918), IncFII, IncHI2, IncHI2A, IncQ1
	Z0219EC0164	Chungcheong	SM	aph(3')-Ia, aadA5, strA, strB, sul2, dfrA17,	IncHI2, IncHI2A, IncQ1, IncY
				blaCTX-M-15, tet(A)
	Z0219EC0165	Chungcheong	SM	mph(A), blaCTX-M-27	IncFII, IncFII(pHN7A8), IncI2(Delta)
	Z0219EC0166	Chungcheong	SE	tet(A), dfrA14, blaCTX-M-55, aac(3')-IIa	IncFIB(AP001918), IncFIC(FII)
	Z0219EC0167	Chungcheong	SE	tet(A), sul2, blaCTX-M-1, blaTEM-1b	IncFII(pHN7A8), IncI1-I(Gamma), IncX1, p0111
	Abbreviations: ESBL-EC, ESBL-producing Escherichia coli; FA, poultry from farm; FE, farm environment; SM, chicken meat from slaughter; SE, slaughter environment; SH, a worker in slaughter; MM, chicken meat from market; ME, market environment.
	Resistance genes included those associated with resistance to β-lactam (blaOXA-1, blaTEM-1, blaCMY-2, blaCTX-M-1, blaCTX-M-14, blaCTX-M-15, blaCTX-M-27, blaCTX-M-55 and blaCTX-M-65), streptomycin (strA and strB), aminoglycoside (aadA1, aadA2, aadA5, aadA12, aac(6’)Ib-cr, aac(3’)-IIa, aac(3’)-IId, aac(3’)-IIe, aac(3’)-IVa, aph(3’)-Ia , aph(4)-Ia), macrolide (mph(A)), quinolone (aac(6’)Ib-cr, QnrB1…

## Sheet: Table S3
	Table S3. The distribution of sequence types (ST) among different provinces (Seoul/Gyeonggi, Gangwon, Chungcheong, Jeolla and Gyeongsang) and sources (animal, food, worker and environment)
			Sequence type (ST)																											P value
			48	57	69	88	93	115	117	131	162	297	362	457	770	919	1011	1431	1485	1638	1656	2179	2334	2787	2792	3285	3941	4550	6779
	Province	Seoul/Gyeonggi	0	1	0	0	7	0	1	0	5	0	0	1	0	0	0	0	0	0	0	1	0	0	0	0	1	0	4	0.0004
		Gangwon	5	0	0	0	0	1	0	0	0	0	1	0	0	1	2	2	1	1	1	1	0	0	0	0	1	0	0
		Chungcheong	1	0	1	0	4	2	1	0	0	1	1	0	0	1	0	1	0	0	0	0	1	1	0	2	0	0	0
		Jeolla	0	0	0	1	3	0	0	0	1	0	0	0	1	0	0	0	1	0	0	1	0	0	0	1	0	2	0
		Gyeongsang	0	0	0	0	1	2	1	1	1	0	0	0	1	0	1	1	0	1	0	1	0	0	1	1	0	0	0
	Source	animal	3	0	0	1	5	3	0	0	2	0	2	1	2	1	2	2	0	1	0	2	1	0	1	2	0	0	2	0.091
		food	3	0	0	0	8	0	3	0	5	1	0	0	0	1	0	1	1	1	1	2	0	1	0	0	1	2	0
		worker	0	0	0	0	1	0	0	0	0	0	0	0	0	0	0	0	0	0	0	0	0	0	0	0	0	0	0
		environment	0	1	1	0	1	2	0	1	0	0	0	0	0	0	1	1	1	0	0	0	0	0	0	2	1	0	2
			12	2	2	2	30	10	6	2	14	2	4	2	4	4	6	8	4	4	2	8	2	2	2	8	4	4	8	158
																														79

## Sheet: Table S4
	Table S4. Post-hoc pairwise Fisher’s exact tests p-value in the distribution of sequence types by different provinces
	Provinces	Gangwon	Chungcheong	Jeolla	Gyeongsang
	Seoul/Gyeonggi	< 0.0001*	0.0073	0.085	0.0148
	Gangwon		0.0909	0.0091	0.3232
	Chungcheong			0.4947	0.8885
	Jeolla				0.7804
	*Significant results

## Sheet: Table S5
	Table S5. ESBL genotype pcr-sequencing primers and reaction conditions.
	Target genes	Primer name	Sequence (5'→3')	Size (bp)
	blaTEM	TEM F	ATGAGTATTCAACATTTCCGT	861
		TEM R	TTACCAATGCTTAATCAGTGA
	blaSHV	SHV F	CCGGGTTATTCTTATTTGTCGCT	927
		SHV R	TAGCGTTGCCAGTGCTCG
	blaCTX-M	CTXM-1 F	ACCGTCACGCTGTTGTTAGG	819
		CTXM-1 R	CAAGGTGACGATTTTAGCCG
		CTXM-2 F	AATGTTAACGGTGATGGCGA	844
		CTXM-2 R	ACCGTGGGTTACGATTTTCG
		CTXM-9 F	GTGCAACGGATGATGTTCG	845
		CTXM-9 R	ATGATTCTCGCCGCTGAAG
		CTXM-25 F	GTAAGGCGGGCGATGTTAAT	856
		CTXM-25 R	AACCGTCGGTGACAATTCTG
	※ blaTEM: 94℃ 5 min + 35X (94℃ 30 sec + 59℃ 30 sec + 72℃ 30 sec) + 72℃ 7 min
	blaSHV: 94℃ 5 min + 35X (94℃ 30 sec + 61℃ 30 sec + 72℃ 30 sec) + 72℃ 7 min
	blaCTX-M: 94℃ 5 min + 30X (94℃ 30 sec + 56℃ 20 sec + 72℃ 40 sec) + 72℃ 7 min

## Sheet: Figure S1
Figure S1. The distribution of cgMLST of ESBL-EC isolates from poultry industry-related samples (N = 84) according to provinces.
Abbreviations: cgMLST, core gene multi locus sequence typing; ESBL-EC, extended-spectrum β-lactamase-producing Escherichia coli; N = number.
